# Supplementary material for: Impact of Sprouted Chickpea Grits and Flour on Dough Rheology and Bread Features
Source: Foods. 2024 Aug 26;13(17):2698. doi: 10.3390/foods13172698 (PMC11394579; doi:10.3390/foods13172698)
Supplement: Supplementary file 1 [file foods-13-02698-s001.zip]

Archive with 1 entries (1 files):
- foods-3165975-supplementary.pdf
